# Supplementary material for: Color Rendering Index over 95 Achieved by Using Light Recycling Process Based on Hybrid Remote-Type Red Quantum-Dot Components Applied to Conventional LED Lighting Devices
Source: Nanomaterials (Basel). 2023 Sep 15;13(18):2560. doi: 10.3390/nano13182560 (PMC10534905; doi:10.3390/nano13182560)
Supplement: Supplementary file 1 [file nanomaterials-13-02560-s001.zip]

Archive with 1 entries (1 files):
- nanomaterials-2594956-supplementary.pdf
